# Supplementary material for: Exoskeletons and economics: indoor arthropod diversity increases in affluent neighbourhoods
Source: Biol Lett. 2016 Aug;12(8):20160322. doi: 10.1098/rsbl.2016.0322 (PMC5014024; doi:10.1098/rsbl.2016.0322)
Supplement: Supplementary Table 1 [file rsbl20160322supp1.xlsx]

## Sheet: Sheet1
Supplementary Table 1. PERMANOVA community composition statistics.
Variable	F	R2	p value
Local ground vegetation diversity	2.60094	0.05064	0.0078
House square footage	2.37933	0.04633	0.0173
Canopy cover at 100m radius	2.07973	0.0405	0.0333
House age	1.43774	0.028	0.1458
Local ground vegetation coverage	1.46667	0.02856	0.1394
Impervious surface area at 500m radius	0.91845	0.01788	0.5024
Mean neighborhood income	1.47357	0.02869	0.1283
