# Supplementary material for: Exoskeletons and economics: indoor arthropod diversity increases in affluent neighbourhoods
Source: Biol Lett. 2016 Aug;12(8):20160322. doi: 10.1098/rsbl.2016.0322 (PMC5014024; doi:10.1098/rsbl.2016.0322)
Supplement: Supplementary Table 2 [file rsbl20160322supp2.xlsx]

## Sheet: FinalFinal
Supplementary Table 2. Most common arthropod families.
Common Name	Order, Family	Low	Medium	High
Cob-web spiders	Araneae, Theridiidae	3.235+/-3.24	3.125+/-0.96	3.294+/-0.92
Ants	Hymenoptera, Formicidae	4.471+/-4.47	4.813+/-2.43	6.059+/-2.59
Carpet beetles	Coleoptera, Dermestidae	2.529+/-2.53	1.938+/-1.18	2.588+/-1.18
Dark-winged fungus gnats	Diptera, Sciaridae	3.000+/-3.00	5.000+/-4.72	4.706+/-3.29
Book lice	Psocodea, Liposcelididae	1.294+/-1.29	1.250+/-0.45	1.059+/-0.43
Gall midges	Diptera, Cecidomyiidae	2.941+/-2.94	2.813+/-1.91	6.118+/-3.62
Cellar spiders	Araneae, Pholcidae	1.176+/-1.18	1.188+/-0.66	1.059+/-0.66
Cockroaches	Blattodea, Blattidae	1.235+/-1.24	0.875+/-0.62	0.882+/-0.70
Pillbugs	Isopoda, Armadillidiidae	1.000+/-1.00	1.125+/-0.72	1.059+/-0.75
Silverfish	Zygentoma, Lepismatidae	0.765+/-0.76	0.625+/-0.62	0.941+/-0.66
Slender springtails	Collembola, Entomobryidae	0.882+/-0.88	1.188+/-0.75	1.471+/-1.23
Moth flies	Diptera, Psychodidae	1.118+/-1.12	1.313+/-0.87	1.765+/-1.30
Mosquitoes	Diptera, Culicidae	1.294+/-1.29	1.000+/-0.63	1.647+/-0.93
Scuttle flies	Diptera, Phoridae	1.235+/-1.24	1.188+/-0.91	2.765+/-2.41
Non-biting midges	Diptera, Chironomidae	1.824+/-1.82	1.625+/-1.20	3.824+/-3.66
Fungus gnats	Diptera, Mycetophilidae	1.118+/-1.12	1.250+/-1.53	1.647+/-1.37
Crane flies	Diptera, Tipulidae	1.235+/-1.24	1.188+/-1.11	1.588+/-1.37
Eulophid wasps	Hymenoptera, Eulophidae	0.765+/-0.76	1.188+/-0.91	0.882+/-0.99
Weevils	Coleoptera, Curculionidae	1.118+/-1.12	1.313+/-1.45	1.882+/-1.90
Leafhoppers	Hemiptera, Cicadellidae	1.412+/-1.41	1.375+/-1.41	2.235+/-1.75
Click beetles	Coleoptera, Elateridae	1.412+/-1.41	1.313+/-1.40	1.824+/-1.85
Fruit flies	Diptera, Drosophilidae	0.824+/-0.82	1.438+/-1.46	1.588+/-1.46
Camel crickets	Orthoptera, Rhaphidophoridae	0.706+/-0.71	0.750+/-0.58	0.412+/-0.51
Greenhouse millipedes	Polydesmida, Paradoxosomatidae	0.529+/-0.53	0.500+/-0.52	0.706+/-0.47
Death watch beetles	Coleoptera, Anobiidae	0.765+/-0.76	0.938+/-0.77	1.000+/-1.37
Pyralid moths	Lepidoptera, Pyralidae	1.000+/-1.00	0.688+/-0.60	1.000+/-1.22
Darkling beetles	Coleoptera, Tenebrionidae	1.118+/-1.12	0.563+/-0.81	1.118+/-1.17
Ground beetles	Coleoptera, Carabidae	1.059+/-1.06	1.313+/-1.62	1.118+/-0.70
